# Supplementary material for: Strategies for assessing and preventing cardiovascular disease risk in inflammatory bowel disease patients: A meta-analysis and meta-regression and bibliometric review
Source: PLoS One. 2025 Jul 28;20(7):e0327734. doi: 10.1371/journal.pone.0327734 (PMC12303265; doi:10.1371/journal.pone.0327734)
Supplement: S1 Table — (XLSX) [file pone.0327734.s007.xlsx]

## Sheet: Sheet1
Author	publication year	N. of clinical Trials	Study design	Country	Men (%)	Age（mean/median）	Working-age population (18-75 years;%)	Diagnostic criteria of IBD	CVD definition	Follow-up	Sample size（IBD/controls）	CVD events（IBD/controls）	Risk assessment indicators	Adjustment for confounding factors	NOS
Bernstein et al.	2008	/	cohort	Canada	UC: 48.7 CD: 41.5	UC: 42.42 CD: 36.51	/	Persons with IBD in the University of Manitoba IBD Epidemiology Database	(1) ischemic heart disease, including acute myocardial infarction (ICD-9 CM 410), other acute and subacute forms of ischemic heart disease (ICD-9 CM 411), old myocardial infarction (ICD-9 CM 412), angina pectoris (ICD-9 CM 413), other forms of chronic isch_x0002_emic heart disease (ICD-9 CM 414); (2) cerebrovascular disease, including subarachnoid hemorrhage (ICD-9 CM 430), intrace_x0002_rebral h…	19 years (1984-2003)	8072/80489	Ischemic heart disease：21.6/10,000 Cerebrovascular disease：13.1/10,000	/	/	7
Ha et al.	2009	/	cohort	US	UC: 44.7 CD: 43.5	UC: 43.6 CD: 42.9	1	designated as cases, with IBD based on ICD-9CM codes for CD and UC. We excluded subjects who were coded for both CD and UC	including acute myocardial infarction (ICD-9CM 410.x)	5 years (2001-2006)	17,487/69,948	148/546	/	adjusting for potential confounders for thrombotic events, including hypertension, diabetes, hyperlipidemia, and, in women, the use of contraceptives.	7
Yarur et al.	2011	/	cohort	US	0.5169	44.62	89	Diagnosis of IBD was established using ICD-9-CM (International Classifi cation of Diseases, Clinical Modifi cation) codes 555.x and 556.x and confi rmed by review of the medical chart using clinical, histological, endoscopic, and imaging studies .	The primary outcome was the development of a CAD event, defined as acute coronary syndrome (unstable angina and MI); silent MI, established by regional cardiac wall motion abnormalities on nuclear or echocardiographic imaging; or abnormal coronary artery angiography.	4.4 years	356/712	47/33	hypertension, WBC, Anemia	Model1:Hypertension (HTN), diabetes melitus (DM), family history of CAD, dyslipidemia, chronic kidney disease (CkD), and body mass index (BMl) >30. Model2:HTN, DM, family history of CAD, dyslipidemia, CkD, BMl >30, white blood cell(wBC) and platelet (PLT) count, and anemia.	8
Zoller et al.	2012	/	cohort	Sweden	0.573	/	64.4	Diagnosis of CHD was based on the 7th, 8th, 9th and 10th revisions of the International Classification of Diseases (ICD-7, ICD-8, ICD-9 and ICD-10). Cases with a main or secondary diagnosis of CHD were identified using the following ICD codes: 420 (ICD-7); 410-410 (ICD-8); 410-414 (ICD-9); and I20–I25 (ICD-10).	Diagnosis of CHD was based on the 7th, 8th, 9th and 10th revisions of the International Classification of Diseases (ICD-7, ICD-8, ICD-9 and ICD-10). Cases with a main or secondary diagnosis of CHD were identified using the following ICD codes: 420 (ICD-7); 410-410 (ICD-8); 410-414 (ICD-9); and I20–I25 (ICD-10).	10 years	53840	2343	/	Adjusted for age, period, socioeconomic status, region of residence, hospitalization of chronic lower respiratory diseases, obesity, alcohol, hypertension, diabetes, arterial flutter, heart failure, and renal disease.	7
Zöller et al.	2012	/	cohort	Sweden	0.513	/	100	Diagnosis of CHD was based on the 7th, 8th, 9th and 10th revisions of the International Classification of Diseases (ICD-7, ICD-8, ICD-9 and ICD-10). Cases with a main or secondary diagnosis of CHD were identified using the following ICD codes: 420 (ICD-7); 410-410 (ICD-8); 410-414 (ICD-9); and I20–I25 (ICD-10).	Cases of ischemic stroke were identified using the following ICD codes: 433, 434, 435, 437.0, and 437.1 (ICD-9); and I63 (not I636), I65, I66, I67.2, and I67.8 (ICD-10).Cases of hemorrhagic stroke were identified using the following ICD codes: 431 and 432 (ICD-9); and I61 and I62 (ICD-10).	10 years	43832	1222	/	age, period, socioeconomic status, region of residence, hospitalization of chronic lower respiratory diseases, obesity, alcoholism, hypertension, diabetes, atrial fibrillation, heart failure, renal disease, sepsis, and coronary heart disease.	7
Kristensen et al.	2013	/	cohort	Denmark	0.455	43.8	>50	we defined IBD cases as all individuals aged ≥15 years who received a first diagnosis of IBD, i.e. CD (K50 and 563.01) or UC (K51 and 569.04+563.01)	MI (I21 I22), stroke (I60–I61, I63–I64), cardiovascular death (I00–I99) and a secondary composite endpoint of MI, stroke and cardiovascular death.	6 years	20795/199978	1236/8056	/	Age, gender, co-morbidity(Cardiac dysrhythmia,heart failure,renal disease, diabetes, hypertension, COPD,venous thromboembolism), use of cardiovascular medication (antihypertensive treatment, statins, loop diuretics, vitamin K antagonists), and socioeconomic status.	8
Rungoe et al.	2013	/	cohort	Denmark	0.44	38.3	0.82	We identified patients with a first diagnosis of IBD after 1997 using the international classification of disease (ICD) 8th and 10th revision codes for CD (563.01 and code group K50) and UC (563.19, 569.04 and code group K51).	The primary outcome was IHD, defined in NPR by ICD-10 codes I20–125. In a sensitivity analysis, we further assessed the specific risk of the IHD-subentity acute MI (ICD-10 codes, I21–I22)	13 years	28833/4541987	1175/243844	/	age,gender,socioeconomic status and calenda ryear	7
Huang et al.	2014	/	retrospective cohort study	Taiwan	0.451	44.8	0.856	The IBD cohort comprised extracted data for newly diagnosed IBD patients with either CD (ICD-9 codes 555.0–555.2) or UC (ICD-9 code 556) from 1998 to 2011 who had received either ambulatory or inpatient care.	ischemic stroke (ICD-9 code 433–438)	14 years	18,392 / 73,568	568/1965	/	Sex,Age, and comorbidities(Hypertension,Diabetes,CAD,CHF,Atrial fibrillation,and peripheral arterial disease)	6
Keller et al.	2014	/	cohort	Taiwan	0.5262	51.62	0.856	First diagnosis of UC (International Classification of Diseases, Ninth Revision, Clinical Modification (ICD-9-CM) codes 556, 556.0–556.6, 556.8, and 556.9) between January 1, 2001, and December 31, 2005. To ensure high diagnostic validity, only UC cases with at least two diagnoses within 90 days, with at least one diagnosis made by a gastroenterologist, were included.	diagnosis of stroke (ICD-9-CM code 430-438)	9 years	516/2063	53/102	/	chronic lower respiratory disease, type 2 diabetes mellitus, hypertension, coronary heart disease, and recent prescriptions of hormones and steroids	7
Close et al.	2015	/	retrospective cohort study	UK	CD: 42.9% UC: 47.0%	CD: 39.9 UC: 46.2	CD: 90.9 UC: 84.6	a first record of ulcerative colitis (UC), or Crohn’s Disease (CD), or inflammatory bowel disease (not otherwise specified) (IBD (nos)) recorded on the database since 1987; patients with ICD-10 Read Codes (K50-K51) records of both UC and IBD were coded as UC; CD plus IBD were coded as CD; individual records which included both UC and CD were included only in analyses of IBD (nos). Prevalent IBD c…	1. Read Codes for IHD (to include myocarditis; myocardial infarction; acute coronary syndrome; angina; confirmation by exercise treadmill or referral to cardiologist; current prescriptions for glyceryl trinitrate; isosorbide mononitrate; isosorbide dinitrate; nicorandil; ivabradine) 2. Coronary Heart Disease (CHD) was considered for the purpose of this study to be synonymous with IHD and Read Cod…	22 years	15658/61882	CD: 117/2343 UC: 434/2343 IBD(NOS): 56/2343	/	Models were subsequently adjusted for age, gender, socio-economic status (using general practice postcode as a proxy), comorbidity and concomitant drug use, IBD disease severity, and smoking status.	8
Keller et al.	2015	/	cohort	Taiwan	0.4644	51.17	100	First diagnosis of UC (International Classification of Diseases, Ninth Revision, Clinical Modification (ICD-9-CM) codes 555) between January 1, 2001, and December 31, 2005. To ensure high diagnostic validity, only UC cases with at least two diagnoses within 90 days, with at least one diagnosis made by a gastroenterologist, were included.	diagnosis of stroke (ICD-9-CM code 430-438)	9 years	3309/13236	283/636	/	chronic lower respiratory disease; type 2 diabetes mellitus; hypertension; hyperlipidemia; renal disease; coronary heart disease; recent prescriptions of 5-ASA products; aspirin, clopidogrel or ticlopidine, and steroids	7
Dregan et al.	2017	/	cohort	UK	UC: 49% CD: 56%	UC: 47 CD: 42	100	CD：Regional enteritis – Crohn’s disease - including: regional enteritis of the small bowel; regional enteritis of the large bowel; regional ileocolitis; regional enteritis NOS UC：Indiopathic proctocolitis including: ulcerative proctocolitis; ulcerative (chronic) enertocolitis; ulcerative (chronic) ileocolitis; ulcerative pancolitis; other idiopathic proctocolitis; idiopathic proctocolitis NOS	diagnoses of CHD (including myocardial infarction, angina, coronary artery bypass graft, percutaneous coronary transluminal angioplasty), stroke	11 years (2002-2013)	UC: 12 203/373 851 CD: 7628/373 851	CHD: UC: 223/396; CD: 97/172 Stroke: UC: 118/211; CD: 46/96	/	Adjusted for age, age squared, sex, blood pressure, cholesterol, body mass index, smoking, alcohol, serum creatinine levels, glucocorticoids, antihypertensive medications, and statins. Controls were matched for year of birth, sex, and practice.	8
Aniwan et al.	2018	/	cohort	US	0.55	34.1	100	The IBD cohort was comprised of all Olmsted County residents with first diagnosis of IBD between 1980 and 2010 according to well-defined criteria as previously described	MI definition: According to the third universal definition of MI, a diagnosis of AMI was defined as meeting any one of the following criteria: 1) detection of a rise and/or fall of cardiac biomarker and with at least one of the following—a) symptoms of ischemia, b) new or presumed new significant ST-segment-T wave changes or new left bundle branch block (LBBB), c) development of pathological Q wa…	30 years (1980-2010)	736/1472	AMI: 75/59 HF：52/53	/	Age, sex, and any variables with a p <0.1 in the univariate analysis were then included in the multivariate analysis.	7
Baena-Díez et al.	2018	/	cohort	Spain	0.44	56	100	1. SIDIAP electronic medical records database（ ICD-10 codes） 2. We included individuals without a registered diagnosis who required a continued prescription for a medication that would normally be used to treat inflammatory bowel disease, based on evidence-based recommendations.	identified from the SIDIAP and Hospital Discharge registries. The methodology for case finding used in the SIDIAP database has shown high validity and good representativeness of the population for use in epidemiological studies of CVD.	5 years (2007-2012)	9544/952,489	CAD: 174/12841 CVD: 344/23009 Stroke: 177/10665 Death: 650/28723	/	Model 1 has been adjusted by age, sex, smoking status, total cholesterol, high-density lipoprotein cholesterol, systolic blood pressure and diastolic blood pressure. Model 2 has been further adjusted for statins, hypertensive drugs and three categories of exposure to antirheumatic-specific treatments: disease-modifying antirheumatic drugs, other anti-inflammatory drugs, no exposure. CIID, chronic…	6
Choi et al.	2019	/	cohort	South Korea	0.568	40.4	100	Only patients, who meet the specific diagnostic criteria, including clinical features, endoscopic findings and histological findings, can enrol in this co-payment programme.	The primary outcome was the diagnosis of MI (ICD-10 codes I21-24) or stroke (ICD-10 codes G45-46). Patients with past history of CVD or IBD (ICD-10 codes C50-51) were excluded.	3 years (2006-2009)	37477/112431	CD：MI: 146/244；Stroke:100/264；Death: 455/793 UC：MI: 440/1193；Stroke:495/1417；Death: 1354/4064	/	adjusted for age, sex, residence type, income category and incidence of hypertension, diabetes mellitus and dyslipidaemia.	6
Panhwar et al.	2019	/	retrospective study	US	UC:40.7%CD:39.2%	50	UC:65.3%,CD:71.2%	UC: ICD-code:556.5, 556.9, CD : ICD-code:555.9, 555.2, 555.1	MI:ICD-code:410.90, 410.91, 410.92	/	UC:131680/CD:158750/28799790	/	/	age, race, sex,Dyslipidemia,Diabetes Mellitus ,Hypertension ,Smoking,Obesity	6
Card et al.	2020	/	cohort	UK	0.477	45.2	100	We identified all CD patients and UC patients based upon clinical coding and IBD patients for whom IBD type could not be distinguished from the clinical codes (IBD-unclassified).	We ascertained the occurrence of MI, stroke, and cardiovascular death based upon diagnostic coding. We used codes from both primary care (primary care section of CPRD) and secondary care (HES) to identify the MI and stroke outcome events.	20 years (1997-2017)	31,175/154,412	MI: 532/2369 Stroke: 555/2464 Cardiovascular Death: 469/2214	-	Adjusted for age in years (continuous), gender, smoking status (current, ex, unknown, never), diabetes (type 1, type 2, none), hypertension (yes, no, unknown), dyslipidaemia (present, absent, unknown), alcohol intake (nonuser, moderate user, hazardous user or unknown), 5ASA use (yes, no), BMI (6 categories including unknown), hospitalization (time-varying: yes, no)	9
Pemmasani et al.	2020	-	retrospective cohort	US	0.57	66.9	0.427	Appropriate ICD-9 codes were utilized to identify CD, UC, ST-segment elevation ACS (STEACS), and non-STEACS (NSTEACS).	MI mortality	5 years (2013-2018)	24220/6872415	MI Caucasians：4%； Non-Caucasians：1.8%	Dyslipidemia，Hypertension，Diabetes Mellitus，Obesity，Smoking	adjusting for age, race, sex, and traditional cardiovascular risk factor	9
Lee et al.	2021	-	cohort	US	91.8	48.9	100	Inflammatory bowel disease diagnosis was determined by ≥2 encounters for Crohn disease (555.xx) or ulcerative coli tis (556.xx), with at least 1 encounter coded as an outpatient visit. Patients with codes for both Crohn disease and ulcera tive colitis were identified as having “unclassified disease.”	Patients diagnosed at age ≤55 years and age ≤40 years were included in the premature and extremely premature athero sclerotic cardiovascular disease subgroups, respectively.	/	1216360	1220/9157	-	Adjusted for patient's age, sex, race, obesity (body mass index ≥30 kg/m2 ), diabetes mellitus, non-high-density lipoprotein cholesterol level, tobacco use, and hypertension.	6
Alayo et al.	2023	-	cohort	UK	0.454	56.7	0.556	Identification of IBD was based on the presence of the relevant 3-digit ICD-10 code (UC, K51; CD, K50) as pre viously described	composite of AAE defined as follows: ischemic heart disease (IHD) (including myocardial infarction [MI] or urgent coronary revascular ization), cerebrovascular disease (including ischemic stroke, transient ischemic attack, or urgent cerebral revascularization), or peripheral vascular disease events (including acute limb ischemia, major amputation, or ur gent peripheral revascularization), and AAE…	12.4 years	5094/20376	558/1779	Age,male,hypertension,DM,Thiopurine use,Disease severity, hs-CRP	Townsend Deprivation Index, body mass index, smoking status, average weekly alcohol intake, hypertension, diabetes, dyslipidemia, physical activity, diet, and high-sensitivity C-reactive protein level,	7
Sun et al.	2023	-	cohort	Sweden	0.516	43.3	0.777	We identified patients with IBD as those with ≥1 biopsy in dicating IBD in the ESPRESSO and ≥1 International Classi f ication of Disease (ICD) code for IBD in the NPR.UC:556,K51;CD:555,K50;IBD-unclassified: K52.3	Hemorrhagic stroke:ICD-8: 430, 431 ICD-9: 430, 431 ICD-10: I60, I61 Cerebral infarction (ischemic stroke) ICD-8: 432, 433, 434 ICD-9: 433, 434 ICD-10: I63 Non-specified stroke (no CT performed):ICD-8: 436 ICD-9: 436 ICD-10: I64	12.2years	85006/406987	3720/15599	-	model1:birthyear,sex,county of residence,and calendar year. Model2:Further adiusted for country ot birth, educational attainment,number ot healthcare visits, ischemic heart disease, hear faure, arrhythmias, hypertension diabetes, obesity, dyslipidemia, chronic kidney disease, and COPD.	6
Eriksson et al.	2024	-	cohort	Sweden	0.51	40	0.67	IBD was defined as having either at least two relevant International Classification of Diseases (ICD) codes in the Swedish National Patient Register (NPR) or one such record plus a colorectal biopsy report with a morphology code suggestive of IBD in the nationwide Swedish Epidemiology strengthened by histopathology reports in Sweden (ESPRESSO) cohort	ACS (i.e. STEMI, NSTEMI, unspecific MI and unstable angina) was defined as having at least one relevant ICD code	8 years	76,517/757,141	2546/19,598	-	hypertension, diabetes, obesity, dyslipidaemia, COPD and also country of birth, level of education and number of healthcare visits	6
Zhang et al	2024	-	cohort	Sweden	0.51	42.8	76	IBD was defined as having either at least two relevant International Classification of Diseases (ICD) codes in the Swedish National Patient Register (NPR) or one such record plus a colorectal biopsy report with a morphology code suggestive of IBD in the nationwide Swedish Epidemiology strengthened by histopathology reports in Sweden (ESPRESSO) cohort.	All individuals with a diagnosis of ACS prior to the start of follow-up were excluded. ACS (i.e. STEMI, NSTEMI, unspecific MI and unstable angina) was defined as having at least one relevant ICD code (either as a primary or a secondary diagnosis) in the NPR. Stable angina or sudden cardiac death was not included.	18 years	76,517/757,141	2546, 37.49/19,598, 28.03 （Events, Incidence rate per 10,000 py）	-	Model1：Conditioned on the matching variables (birth year, sex, county of residence and calendar year). Model2： Further adjusted for risk factors for ACS including hypertension, diabetes, obesity, dyslipidaemia, COPD and also country of birth, level of education and number of healthcare visits.	8
